# Supplementary material for: Reliability of plasma polar metabolite concentrations in a large-scale cohort study using capillary electrophoresis-mass spectrometry
Source: PLoS One. 2018 Jan 18;13(1):e0191230. doi: 10.1371/journal.pone.0191230 (PMC5773198; doi:10.1371/journal.pone.0191230)
Supplement: S1 Table — CV: coefficient of variation, ICC: intraclass correlation coefficient, ND: not detectable values, QC: quality control, SD: standard deviation. *ICC was estimated by following; 1 − (Total CV of QC samples)2 / (Total CV of subject samples)2. (XLSX) [file pone.0191230.s004.xlsx]

## Sheet: S1 Table
S1 Table. Statistical summary of measured metabolites.
Metabolite name		QC samples				Participant samples												Estimated ICC*		Metabolite name
		Total CV	Inter-batch CV	Intra-batch CV		Total CV	Inter-batch CV	Intra-batch CV		Mean (µmol/L)	SD	1st quartile	Median	3rd Quartile	% of ND	Lowest detection value
Cations																				Cations
1-Methylnicotinamide		0.485822	0.287506	0.391617		0.728017	0.295734	0.665244		0.456566	0.332388	ND	0.4744	0.6597	0.279092	0.11444		0.55468		1-Methylnicotinamide
2-Aminobutyrate		0.0547562	0.036003	0.0412555		0.304539	0.0532823	0.299842		21.9031	6.67034	17.27	20.92	25.53	0			0.967672		2-Aminobutyrate
3-Aminoisobutyrate		0.109012	0.0668777	0.0860869		0.661622	0.0775789	0.657057		2.16934	1.43528	1.119	1.956	3.014	0.0583621	0.19045		0.972853		3-Aminoisobutyrate
3-Methylhistidine		0.0666391	0.0490331	0.0451279		0.737959	0.0999016	0.731166		7.09133	5.23311	3.897	5.383	8.457	0			0.991846		3-Methylhistidine
Alanine		0.0650978	0.0574019	0.0307042		0.245509	0.0685292	0.235751		353.208	86.716	290	342.2	406.7	0.000475455	139.969		0.929693		Alanine
Alpha-Aminoadipate		0.266126	0.0876039	0.251294		1.14184	0.152822	1.13156		1.01077	1.15413	0.7585	0.9895	1.245	0.0983002	0.19851		0.945679		Alpha-Aminoadipate
Arginine		0.053033	0.0429892	0.0310553		0.19469	0.0523448	0.187521		86.1533	16.7731	74.8	85.11	96.26	0			0.925799		Arginine
Asparagine		0.0523315	0.0398832	0.0338809		0.168326	0.0535941	0.159566		47.6053	8.01323	42.32	46.74	52.1	0			0.903346		Asparagine
Aspartate		0.0781508	0.0657418	0.042256		1.84909	0.399502	1.80542		4.2107	7.78598	2.731	3.464	4.503	0.0260311	0.92045		0.998214		Aspartate
Asymmetric Dimethylarginine		0.359977	0.223157	0.282462		0.552996	0.3095	0.458274		0.447282	0.247346	0.3161	0.4944	0.6106	0.229526	0.13507		0.576254		Asymmetric Dimethylarginine
Beta-Alanine		0.155471	0.10787	0.111961		0.367387	0.201247	0.307365		2.61746	0.961621	1.983	2.504	3.143	0.0243671	0.77282		0.820918		Beta-Alanine
Betaine		0.0757923	0.0580391	0.0487436		0.294229	0.104468	0.275059		55.8582	16.4351	44.66	53.63	64.24	0			0.933644		Betaine
Carnitine		0.0712787	0.0573917	0.0422711		0.195021	0.0658545	0.183566		63.7058	12.424	55.49	62.88	70.67	0			0.866416		Carnitine
Choline		0.0861333	0.0653264	0.0561374		0.246763	0.0946561	0.227886		15.2573	3.76494	12.6	14.85	17.42	0			0.878162		Choline
Citrulline		0.0547344	0.0406623	0.0366392		0.260609	0.064674	0.252457		42.8886	11.1772	36.09	41.68	47.87	0			0.95589		Citrulline
Creatine		0.0519199	0.0412455	0.0315354		0.419734	0.0602958	0.415381		38.5587	16.1844	26.06	37.26	49.16	0			0.984699		Creatine
Creatinine		0.057434	0.04679	0.033307		0.280235	0.0612543	0.273458		61.5777	17.2562	51.23	59.52	69.6	0			0.957996		Creatinine
Cysteine-Glutathione Disulphide -Divalent		0.281583	0.120397	0.254545		0.551665	0.138017	0.534121		1.5065	0.831083	1.061	1.463	1.903	0.0572923	0.23809		0.739468		Cysteine-Glutathione Disulphide -Divalent
Cystine		0.0555274	0.0417294	0.0366326		0.169445	0.0696858	0.154452		58.3653	9.8897	51.82	57.94	64.48	0			0.892611		Cystine
Gamma-Butyrobetaine		0.176294	0.136032	0.112138		0.271323	0.137371	0.233977		1.39012	0.377171	1.127	1.35	1.61	0.000594318	0.16212		0.577813		Gamma-Butyrobetaine
Glutamate		0.0592498	0.0495446	0.0324943		0.534572	0.106999	0.523754		35.1646	18.798	22.71	31.51	43.33	0.000237727	7.57165		0.987715		Glutamate
Glutamine		0.0598546	0.053718	0.0263997		0.129663	0.0586686	0.115631		628.331	81.4711	576.4	625.7	678.6	0			0.786909		Glutamine
Glycerophosphorylcholine		0.179643	0.141821	0.110266		0.440549	0.277875	0.341861		5.33176	2.3489	4.064	5.191	6.523	0.0536075	0.42194		0.833722		Glycerophosphorylcholine
Glycine		0.104066	0.090663	0.0510886		0.299957	0.0990406	0.283134		235.294	70.578	189.3	220.5	262.9	0			0.879634		Glycine
Guanidinoacetate		0.133104	0.078015	0.107845		0.286504	0.0729208	0.277068		2.76957	0.793492	2.213	2.692	3.26	0.000950909	0.60138		0.784164		Guanidinoacetate
Guanidinosuccinate		0.595294	0.37619	0.461363		1.44241	0.359284	1.39694		0.341311	0.492309	ND	0.3093	0.5441	0.439914	0.11482		0.829672		Guanidinosuccinate
Histidine		0.0529822	0.0409079	0.0336698		0.192669	0.0505108	0.18593		75.8128	14.6068	68.84	75.02	81.96	0			0.92438		Histidine
Hydroxyproline		0.0633113	0.0426213	0.0468162		0.383208	0.0655439	0.377561		9.21438	3.53103	6.933	8.44	10.64	0			0.972704		Hydroxyproline
Hypoxanthine		0.0802671	0.0534231	0.0599065		1.2407	0.578593	1.09753		0.778465	0.965843	ND	ND	1.326	0.569119	0.30595		0.995815		Hypoxanthine
Indole-3-acetate		0.567298	0.442718	0.354723		0.808638	0.601758	0.540169		4.84489	3.91776	2.386	4.242	6.67	0.143825	0.66371		0.50783		Indole-3-acetate
Isoleucine		0.0573814	0.0374438	0.0434809		0.257491	0.0743522	0.246523		58.5275	15.0703	47.76	55.84	67.02	0			0.950339		Isoleucine
Kynurenine		0.179166	0.0931605	0.153041		0.362778	0.107133	0.346598		1.59437	0.578401	1.318	1.595	1.925	0.0659693	0.38132		0.75609		Kynurenine
Leucine		0.0549804	0.0465184	0.0293067		0.217722	0.067695	0.20693		115.846	25.2222	97.79	113	131.1	0			0.936231		Leucine
Lysine		0.0654639	0.0559617	0.0339678		0.183282	0.0800541	0.164875		185.368	33.9747	162.6	183.7	206.3	0			0.872425		Lysine
Methionine		0.230909	0.146981	0.178089		0.309172	0.175262	0.254697		20.8968	6.46071	16.88	20.84	24.99	0.000118864	1.83702		0.442194		Methionine
N,N-Dimethylglycine		0.161886	0.116074	0.112844		1.59915	0.120038	1.59463		5.2212	8.34946	3.741	4.596	5.71	0.000475455	1.31322		0.989752		N,N-Dimethylglycine
O-Acetylcarnitine		0.137122	0.120335	0.0657416		0.957036	0.427647	0.856175		1.41793	1.35701	0.6047	1.084	1.822	0.0561036	0.08842		0.979471		O-Acetylcarnitine
Ornithine		0.0595645	0.0467018	0.0369713		0.349849	0.0729691	0.342154		38.8163	13.5798	32.36	37.52	43.64	0			0.971012		Ornithine
Phenylalanine		0.0511196	0.0395794	0.0323525		0.177907	0.0640227	0.165988		55.357	9.8484	48.87	54.17	60.27	0			0.917436		Phenylalanine
Pipecolate		0.119776	0.0614708	0.102799		1.37584	0.157117	1.36684		1.67427	2.30353	1.001	1.314	1.826	0.0213955	0.27075		0.992421		Pipecolate
Proline		0.0565247	0.0479864	0.0298721		0.337247	0.0614182	0.331607		135.722	45.7719	104.9	127.5	156.8	0			0.971908		Proline
Proline Betaine		0.0812201	0.0584238	0.0564212		1.28825	0.339358	1.24275		3.64593	4.69687	1.065	1.891	4.28	0.0310234	0.17448		0.996025		Proline Betaine
Sarcosine		0.388188	0.253686	0.293825		0.569702	0.335226	0.460635		2.70064	1.53856	1.921	2.671	3.509	0.148817	0.51395		0.535711		Sarcosine
Serine		0.0643956	0.0556398	0.0324193		0.291911	0.0590736	0.285872		118.508	34.594	102.4	115.9	131.2	0			0.951336		Serine
Symmetric Dimethylarginine		0.413879	0.25677	0.324599		0.567351	0.303114	0.479593		0.490891	0.278508	0.3442	0.533	0.6618	0.227624	0.16248		0.467839		Symmetric dimethylarginine
Taurine		0.186999	0.163331	0.0910575		0.28407	0.175446	0.223415		75.8151	21.5368	62.93	73.3	85.27	0			0.566661		Taurine
Threonine		0.0525303	0.0431781	0.029918		0.231558	0.0513689	0.225788		133.061	30.8114	112.6	129.1	148.8	0			0.948536		Threonine
Triethanolamine		0.781862	0.608812	0.490567		1.40736	0.700615	1.22058		1.34336	1.89059	ND	1.001	1.825	0.354808	0.21784		0.691363		Triethanolamine
Trigonelline		0.252918	0.0730041	0.242153		1.6013	0.269421	1.57848		0.469824	0.752331	ND	ND	0.6832	0.591703	0.141		0.975053		Trigonelline
Trimethylamine N-oxide		0.095926	0.0799332	0.0530327		1.41785	0.206638	1.40271		7.80068	11.0602	2.5	4.148	8.528	0.000950909	0.26253		0.995423		Trimethylamine N-oxide
Tryptophan		0.0473932	0.0350395	0.0319116		0.186	0.0625111	0.175181		49.5697	9.21998	43.34	48.95	55.11	0			0.935076		Tryptophan
Tyrosine		0.0436673	0.0350382	0.0260606		0.206135	0.059845	0.197257		63.1677	13.0211	54.27	61.69	70.44	0			0.955125		Tyrosine
Uridine		0.263938	0.192915	0.18013		0.273133	0.211855	0.172392		23.76	6.48964	19.51	22.88	26.64	0.00106977	9.52631		0.0661955		Uridine
Valine		0.0631947	0.0549412	0.0312256		0.190539	0.0576005	0.181624		219.126	41.752	189.6	215	245.2	0			0.889999		Valine
Mean for cations		0.156707	0.106745	0.110852		0.556343	0.167987	0.519482
Median for cations		0.079209	0.0582315	0.0499161		0.32321	0.0994711	0.303603
Metabolite name		QC samples				Participant samples												Estimated ICC*		Metabolite name
		Total CV	Inter-batch CV	Intra-batch CV		Total CV	Inter-batch CV	Intra-batch CV		Mean (µmol/L)	SD	1st quartile	Median	3rd Quartile	% of ND	Lowest detection value
Anions
2-Hydroxybutyrate		0.138744	0.0769084	0.115478		0.428871	0.127409	0.409509		34.7399	14.8989	24.42	32.09	41.52	0			0.895341		2-Hydroxybutyrate
2-Oxobutyrate		0.353944	0.235493	0.264233		0.907499	0.242499	0.874499		9.63603	8.74468	3.747	7.708	12.56	0.216688	3.94635		0.847883		2-Oxobutyrate
2-Oxoglutarate		0.224476	0.149444	0.167499		0.316961	0.182564	0.259103		12.6155	3.99861	10.22	12.32	14.71	0.0140259	2.20079		0.498434		2-Oxoglutarate
2-Oxoisopentanoate		0.121879	0.0709184	0.0991216		0.219663	0.0920863	0.199429		13.5399	2.97422	11.47	13.22	15.24	0			0.692146		2-Oxoisopentanoate
3-Hydroxybutyrate		0.111884	0.0722699	0.0854114		1.04728	0.16512	1.03418		103.6	108.498	42.7	67.8	125.1	0			0.988587		3-Hydroxybutyrate
3-Indoxyl Sulfate		0.153693	0.116527	0.100215		0.701837	0.140823	0.687563		4.01812	2.82007	2.323	3.477	5.083	0.0255557	0.19426		0.952045		3-Indoxyl Sulfate
4-Acetylbutyrate		0.135212	0.0840856	0.105886		0.714753	0.542704	0.465128		1.25633	0.897967	ND	1.342	1.83	0.276715	0.29342		0.964213		4-Acetylbutyrate
4-Methyl-2-Oxopentanoate		0.109181	0.0762928	0.0781026		0.273784	0.102312	0.253949		51.4204	14.0781	41.57	49.03	58.93	0			0.840969		4-Methyl-2-Oxopentanoate
5-Oxoproline		0.186961	0.149465	0.112314		0.304448	0.144123	0.268173		26.6209	8.10467	22.18	25.36	29.58	0			0.622884		5-Oxoproline
Azelate		0.418416	0.144646	0.392619		0.609178	0.317967	0.519611		1.13336	0.690417	0.7658	0.9824	1.302	0.00843932	0.2898		0.528232		Azelate
Cis-Aconitate		0.16703	0.115715	0.120454		0.281463	0.145205	0.241116		5.15316	1.45042	4.153	4.993	5.966	0			0.647833		Cis-Aconitate
Citraconate		0.32905	0.163872	0.285341		1.27455	0.549749	1.1499		0.215845	0.275107	ND	0.2124	0.3572	0.427671	0.03205		0.933349		Citraconate
Citrate		0.259031	0.195831	0.16955		0.340533	0.229301	0.251761		98.5225	33.5501	77.31	91.81	111.2	0			0.421389		Citrate
Cysteine S-Sulfate		0.293183	0.149765	0.252045		0.594119	0.386537	0.451184		0.84883	0.504307	0.5691	0.8771	1.167	0.203138	0.20947		0.756482		Cysteine S-Sulfate
Decanoate		0.190811	0.147462	0.121095		0.550557	0.451139	0.315574		5.25375	2.89249	3.45	4.464	6.669	0.0416023	0.54709		0.879883		Decanoate
Ethanolamine Phosphate		0.231674	0.128515	0.19276		0.794149	0.344585	0.715495		1.38346	1.09867	ND	1.53	2.195	0.411744	0.50273		0.914896		Ethanolamine Phosphate
Fumarate		0.261499	0.135145	0.22387		0.423586	0.186622	0.38026		1.56998	0.66502	1.216	1.522	1.892	0.0476643	0.26355		0.618885		Fumarate
Glucuronate		0.262593	0.208977	0.159009		0.507467	0.201479	0.465756		3.33679	1.69331	2.563	3.222	4.027	0.0780934	0.75807		0.732237		Glucuronate
Glutarate		0.284438	0.200879	0.201377		0.485294	0.21348	0.435817		4.72266	2.29188	3.397	4.364	5.576	0.00772614	0.69065		0.656469		Glutarate
Glycerophosphate		0.199109	0.113085	0.163879		0.468553	0.185565	0.430241		2.77872	1.30198	2.116	2.629	3.305	0.0397005	0.67418		0.819422		Glycerophosphate
Heptanoate		0.161029	0.10525	0.121872		0.797473	0.571431	0.556264		1.09178	0.870662	ND	1.188	1.74	0.414478	0.43285		0.959227		Heptanoate
Hexanoate		0.15538	0.0854165	0.129796		0.395981	0.305853	0.251504		7.27562	2.88101	5.519	7.086	8.815	0.0332818	2.20205		0.846027		Hexanoate
Hippurate		0.163309	0.105229	0.124888		1.19696	0.201673	1.17985		4.44829	5.32445	ND	3.3	5.98	0.267562	0.39245		0.981385		Hippurate
Homovanillate		0.391717	0.272971	0.280944		0.670885	0.343094	0.576519		2.31222	1.55123	ND	2.394	3.234	0.254012	0.64164		0.659083		Homovanillate
Isethionate		0.200965	0.110446	0.167894		0.429159	0.184674	0.387393		2.17721	0.93437	1.695	2.082	2.539	0.0127184	0.52885		0.780718		Isethionate
Isocitrate		0.311593	0.273761	0.148813		0.713127	0.263583	0.662626		6.14055	4.37899	4.413	5.679	7.361	0.00142636	0.67582		0.809084		Isocitrate
Lactate		0.144446	0.128507	0.0659587		0.336645	0.149109	0.301822		684.129	230.309	522.5	642.3	791.6	0			0.815896		Lactate
Malate		0.158337	0.100684	0.122202		0.38071	0.141742	0.35334		6.0523	2.30417	4.766	5.732	6.951	0			0.827028		Malate
Malonate		0.608647	0.46164	0.39666		0.65598	0.476781	0.450545		2.49548	1.63699	1.409	2.331	3.538	0.168905	0.33739		0.139108		Malonate
Mucate		0.145651	0.100827	0.10511		0.318507	0.123078	0.293766		7.75953	2.47147	6.168	7.697	9.262	0.000118864	0.702		0.790884		Mucate
N-Acetylaspartate		0.214604	0.115094	0.181131		0.3647	0.202857	0.303076		0.661366	0.2412	0.5107	0.6296	0.7765	0.00677523	0.17172		0.653738		N-Acetylaspartate
Octanoate		0.212711	0.12566	0.171626		0.501892	0.37903	0.328986		1.89661	0.951894	1.402	1.902	2.458	0.126352	0.46121		0.820378		Octanoate
Pelargonate		0.140394	0.0947359	0.103613		0.31455	0.217318	0.227409		3.14261	0.988509	2.534	3.023	3.616	0.011292	0.93617		0.800787		Pelargonate
Pyruvate		0.182378	0.120705	0.136719		0.353379	0.160536	0.314809		62.1177	21.9511	47.5	59.21	73.58	0.00404136	10.4433		0.733643		Pyruvate
Quinate		0.178127	0.110736	0.139523		1.5331	0.249929	1.51259		0.857233	1.31422	ND	ND	1.314	0.536788	0.1787		0.986501		Quinate
Succinate		0.162882	0.112642	0.117653		0.29122	0.149297	0.25004		9.30218	2.70898	7.602	8.961	10.54	0			0.687175		Succinate
Terephthalate		0.27237	0.154408	0.224374		0.371748	0.230362	0.29177		0.636188	0.236501	0.4881	0.601	0.7498	0.0202068	0.19324		0.463187		Terephthalate
Threonate		0.171262	0.11796	0.124161		0.277722	0.122179	0.249403		29.2276	8.11714	23.91	28.73	33.81	0			0.619724		Threonate
Trans-Aconitate		0.309652	0.133209	0.279535		0.728998	0.278006	0.673907		0.348899	0.254346	ND	0.3694	0.5078	0.337454	0.13976		0.819575		Trans-Aconitate
Uric acid		0.104996	0.0764948	0.0719215		0.271989	0.100755	0.252639		263.355	71.6298	212.3	256.5	307.4	0			0.850981		Urate
Mean for anions		0.220581	0.141042	0.165616		0.553732	0.245064	0.480663
Median for anions		0.188886	0.119332	0.138121		0.448856	0.202265	0.383826
CV: coefficient of variation, ICC: intraclass correlation coefficient, ND: not detectable values, QC: quality control, SD: standard deviation
*ICC was estimated by following; 1 - (Total CV of QC samples )^2 / (Total CV of subject samples )^2
