# Supplementary material for: Reliability of plasma polar metabolite concentrations in a large-scale cohort study using capillary electrophoresis-mass spectrometry
Source: PLoS One. 2018 Jan 18;13(1):e0191230. doi: 10.1371/journal.pone.0191230 (PMC5773198; doi:10.1371/journal.pone.0191230)
Supplement: S2 Table — CE: capillary electrophoresis, CV: coefficient of variation, FHS: Framingham Heart Study, GAC: Genome Analysis Centre, GC: Gas chromatography, IAB: Institute for Advanced Biosciences, KORA: Cooperative Health Research in the Region of Augsburg, LC: liquid chromatography, QC: quality control. *1 CV of this detected metabolite was not reported. *2 CV of asymmetric dimethylarginine and symmetric dimethylarginine was not reported separately. *3 CV of leucine and isoleucine was not reported separately. *4 CV of 2-oxoglutarate and adipate was not reported separately. *5 CV of citrate and isocitrate was not reported separately. *6 CV of fumarate and malate was not reported separately. (XLSX) [file pone.0191230.s005.xlsx]

## Sheet: S3_Table
S2 Table. Comparison of CV for polar metabolites in QC samples between major mass spectrometry metabolomics platforms used in large cohort studies.
Platform	Platform 1	Platform 2	Platform 3	Platform 4
Laboratory performing analysis	IAB, Keio University	Metabolon Inc.	GAC, Helmholtz Zentrum München	Broad Institute
Study showing CV in QC samples for polar metabolites	This study	Shin et al., 2014	Illig et al., 2010	Shaham et al., 2008
Cohorts of the above study	Tsuruoka Metabolomics Cohort	KORA and Twins UK	KORA and Twins UK	FHS Offspring cohort
Separation method for polar metabolites	CE	LC and GC	LC using Absolute IDQ™ kit (BIOCRATES Life Sciences AG)	LC
Metabolite name	CV	CV	CV	CV
1-Methylnicotinamide	0.485822	-	-	-
2-Aminobutyrate	0.0547562	0.0957989	-	-
2-Hydroxybutyrate	0.138744	0.0742021	-	-
2-Oxobutyrate	0.353944	-	-	-
2-Oxoglutarate	0.224476	0.27074	-	*4
2-Oxoisopentanoate	0.121879	0.184735	-	-
3-Aminoisobutyrate	0.109012	-	-	-
3-Hydroxybutyrate	0.111884	0.0735844	-	0.27
3-Indoxyl sulfate	0.153693	0.0664704	-	-
3-Methylhistidine	0.0666391	0.0675409	-	-
4-Acetylbutyrate	0.135212	-	-	-
4-Methyl-2-Oxopentanoate	0.109181	0.0713476	-	-
5-Oxoproline	0.186961	0.207697	-	-
Alanine	0.0650978	0.133552	-	0.16
Alpha-Aminoadipate	0.266126	-	-	0.33
Arginine	0.053033	0.168301	0.059	0.13
Asparagine	0.0523315	0.278697	-	0.14
Aspartate	0.0781508	0.290239	-	0.15
Asymmetric Dimethylarginine	0.359977	*2	-	0.36
Azelate	0.418416	-	-	-
Beta-Alanine	0.155471	-	-	-
Betaine	0.0757923	0.0845262	-	0.14
Carnitine	0.0712787	0.0522259	0.05	-
Choline	0.0861333	0.080984	-	0.18
Cis-Aconitate	0.16703	-	-	0.32
Citraconate	0.32905	-	-	-
Citrate	0.259031	0.0801072	-	*5
Citrulline	0.0547344	0.0952476	-	0.3
Creatine	0.0519199	0.056505	-	0.16
Creatinine	0.057434	0.0941936	-	0.14
Cysteine S-sulfate	0.293183	-	-	-
Cysteine-Glutathione Disulphide -Divalent	0.281583	*1	-	-
Cystine	0.0555274	*1	-	-
Decanoate	0.190811	*1	-	-
Ethanolamine Phosphate	0.231674	-	-	-
Fumarate	0.261499	-	-	*6
Gamma-Butyrobetaine	0.176294	-	-	-
Glucuronate	0.262593	-	-	0.27
Glutamate	0.0592498	0.142687	-	0.19
Glutamine	0.0598546	0.0722388	0.069	0.14
Glutarate	0.284438	-	-	-
Glycerophosphate	0.199109	0.145085	-	0.09
Glycerophosphorylcholine	0.179643	0.102623	-	-
Glycine	0.104066	0.139244	0.069	-
Guanidinoacetate	0.133104	-	-	-
Guanidinosuccinate	0.595294	-	-	-
Heptanoate	0.161029	0.112676	-	-
Hexanoate	0.15538	0.119286	-	-
Hippurate	0.163309	0.115652	-	0.24
Histidine	0.0529822	0.0586834	0.069	0.14
Homovanillate	0.391717	-	-	-
Hydroxyproline	0.0633113	0.108924	-	0.15
Hypoxanthine	0.0802671	0.290347	-	0.19
Indole-3-acetate	0.567298	0.124652	-	-
Isethionate	0.200965	-	-	-
Isocitrate	0.311593	-	-	*5
Isoleucine	0.0573814	0.0618381	*3	*3
Kynurenine	0.179166	0.0727895	-	0.16
Lactate	0.144446	0.0667073	-	0.07
Leucine	0.0549804	0.0606172	*3	*3
Lysine	0.0654639	0.165852	-	0.15
Malate	0.158337	0.208057	-	0.32
Malonate	0.608647	-	-	-
Methionine	0.230909	0.057327	0.09	0.34
Mucate	0.145651	-	-	-
N,N-Dimethylglycine	0.161886	-	-	0.19
N-Acetylaspartate	0.214604	-	-	-
O-Acetylcarnitine	0.137122	0.0843133	0.059	-
Octanoate	0.212711	0.0964969	-	-
Ornithine	0.0595645	0.229172	0.075	0.17
Pelargonate	0.140394	0.0962064	-	-
Phenylalanine	0.0511196	0.0590058	0.062	0.06
Pipecolate	0.119776	0.0755248	-	-
Proline	0.0565247	0.0624976	0.055	0.11
Proline Betaine	0.0812201	0.0695405	-	-
Pyruvate	0.182378	0.303149	-	*1
Quinate	0.178127	0.237969	-	-
Sarcosine	0.388188	-	-	-
Serine	0.0643956	0.161377	0.126	0.19
Succinate	0.162882	-	-	0.33
Symmetric dimethylarginine	0.413879	*2	-	-
Taurine	0.186999	-	-	0.14
Terephthalate	0.27237	-	-	-
Threonate	0.171262	0.138671	-	-
Threonine	0.0525303	0.125602	0.124	0.18
Trans-Aconitate	0.309652	-	-	-
Triethanolamine	0.781862	-	-	-
Trigonelline	0.252918	0.139098	-	-
Trimethylamine N-oxide	0.095926	-	-	0.19
Tryptophan	0.0473932	0.0639657	0.055	0.03
Tyrosine	0.0436673	0.0609364	0.07	0.07
Uric acid	0.104996	0.0514536	-	0.24
Uridine	0.263938	0.0625868	-	0.16
Valine	0.0631947	0.0621451	0.07	0.07
CE: capillary electrophoresis, CV: coefficient of variation, FHS: Framingham Heart Study, GAC: Genome Analysis Centre, GC: Gas chromatography, IAB: Institute for Advanced Biosciences, KORA: Cooperative Health Research in the Region of Augsburg, LC: liquid chromatography, QC: quality control
*1 CV of this detected metabolite was not reported.
*2 CV of asymmetric dimethylarginine and symmetric dimethylarginine was not reported separately.
*3 CV of leucine and isoleucine was not reported separately.
*4 CV of 2-oxoglutarate and adipate was not reported separately.
*5 CV of citrate and isocitrate was not reported separately.
*6 CV of fumarate and malate was not reported separately.
