# Supplementary material for: Reliability of plasma polar metabolite concentrations in a large-scale cohort study using capillary electrophoresis-mass spectrometry
Source: PLoS One. 2018 Jan 18;13(1):e0191230. doi: 10.1371/journal.pone.0191230 (PMC5773198; doi:10.1371/journal.pone.0191230)
Supplement: S3 Table — SD: standard deviation, SE: standard error. *Confounders are following; smoking and alcohol drinking habit, history of any ischemic heart disease, stroke and cancer, and current disease status including hypertension, diabetes, dyslipidaemia and impaired kidney function. Hypertension was defined as systolic blood pressure ≥ 140 mmHg and/or diastolic blood pressure ≥ 90 mmHg and/or currently on antihypertensive therapy; impaired glucose tolerance as fasting plasma glucose ≥ 126mg mg/dL and/or hemoglobin A1c (NGSP) ≥ 6.5% and/or current use of antidiabetic medication. (XLSX) [file pone.0191230.s006.xlsx]

## Sheet: S2_Table
S3 Table. Concentrations of all metabolites stratified with sex and age.
Metabolite name	Male	Female	Difference between sex adjusted by age (reference=female)				Male				Difference per age in male					Female					Difference per age in female				Metabolite name
	All age	All age					-44 y	45-54 y	55-64 y	65- y						-44 y	45-54 y	55-64 y	65- y
	Mean±SD(µmol/L)	Mean±SD(µmol/L)	Estimate	SE	P value adjusted by age	P adjusted by age and other confounders*	Mean±SD (µmol/L)	Mean±SD (µmol/L)	Mean±SD (µmol/L)	Mean±SD (µmol/L)	Estimate	SE	P value	P adjusted by confounders*		Mean±SD (µmol/L)	Mean±SD (µmol/L)	Mean±SD (µmol/L)	Mean±SD (µmol/L)		Estimate	SE	P value	P adjusted by confounders*
N	3760	4653					319	562	1479	1400						446	726	1892	1589
1-Methylnicotinamide	0.48±0.35	0.43±0.31	0.051341	0.00719901	1.07363e-12	0.00386494	0.49±0.39	0.52±0.35	0.5±0.35	0.45±0.34	-0.00237034	0.000635038	0.000192316	0.131933		0.42±0.35	0.44±0.32	0.45±0.29	0.42±0.3		-0.00054883	0.000477609	0.250565	0.696123	1-Methylnicotinamide
2-Aminobutyrate	22.89±7.28	21.11±6.01	1.77688	0.144982	3.05791e-34	4.53663e-08	23.11±6.82	23.03±7.46	23.02±7.69	22.64±6.84	-0.019128	0.013133	0.145341	0.0829078		20.15±6.74	21.37±6.23	21.24±6.02	21.11±5.65		0.0176524	0.00933706	0.0587436	0.00432493	2-Aminobutyrate
2-Hydroxybutyrate	37.1±16.44	32.83±13.15	4.19093	0.322144	2.52874e-38	7.85219e-21	36.89±17.23	36.52±16.84	37.2±16.81	37.27±15.69	0.00668358	0.0296756	0.82182	0.0444158		28.8±12.29	30.93±12.88	33.28±12.87	34.3±13.53		0.181219	0.0202685	5.46592e-19	8.29337e-08	2-Hydroxybutyrate
2-Oxobutyrate	8.53±8.79	10.53±8.62	-2.01556	0.190691	5.98332e-26	2.65977e-07	8.24±7.98	8.09±11.86	8.07±7.97	9.27±8.3	0.0412513	0.0158539	0.00930576	0.654771		9.6±8.67	10.75±9.05	10.35±8.33	10.9±8.72		0.0319241	0.0133858	0.0171221	0.00180408	2-Oxobutyrate
2-Oxoglutarate	12.55±4.14	12.67±3.81	-0.152475	0.086348	0.0774618	0.0202162	11.61±3.58	12.24±3.86	12.8±4.21	12.63±4.27	0.0272376	0.00746796	0.000268643	0.0596659		11.22±3.92	11.93±3.79	12.9±3.63	13.14±3.84		0.0640589	0.00583801	1.12622e-27	8.55432e-17	2-Oxoglutarate
2-Oxoisopentanoate	14.41±3.12	12.83±2.61	1.59427	0.0622693	2.77037e-139	5.32779e-74	15.34±3.11	14.65±2.98	14.46±3.15	14.05±3.08	-0.0424727	0.00558067	3.42653e-14	5.99689e-15		13.04±2.52	12.85±2.65	12.83±2.6	12.77±2.61		-0.00838483	0.00404981	0.0384677	3.34356e-09	2-Oxoisopentanoate
3-Aminoisobutyrate	2.27±1.6	2.09±1.28	0.17971	0.031347	1.02128e-08	5.63862e-09	1.99±1.32	2.1±1.27	2.22±1.48	2.46±1.86	0.0174023	0.00286777	1.42154e-09	0.0226229		1.99±1.19	2±1.17	2.09±1.28	2.15±1.36		0.00680329	0.00199362	0.000649124	0.281341	3-Aminoisobutyrate
3-Hydroxybutyrate	92.45±114.14	112.61±102.73	-20.7934	2.36215	1.60156e-18	0.000790526	72.5±77.85	81.19±120.04	89.68±114.08	104.44±117.51	1.10809	0.205267	7.14431e-08	0.0151633		97.94±98.01	105.08±102.64	111.49±100.86	121.51±105.51		0.784111	0.15922	8.74121e-07	1.02414e-06	3-Hydroxybutyrate
3-Indoxyl Sulfate	4.19±3.01	3.88±2.66	0.285292	0.061526	3.5895e-06	1.80171e-05	3.41±2.11	3.48±2.15	4.21±2.9	4.63±3.47	0.0516259	0.00536239	1.08787e-21	4.80305e-07		3.42±1.81	3.61±2.43	3.96±3.02	4.03±2.48		0.0225226	0.00412623	5.05427e-08	0.00400304	3-Indoxyl Sulfate
3-Methylhistidine	7.9±5.45	6.44±4.95	1.44262	0.113457	1.06018e-36	1.26982e-20	7.8±4.3	7.73±5.3	7.73±5.44	8.17±5.75	0.0139761	0.00984314	0.155724	0.421142		5.2±3.27	6.01±4.34	6.61±5.1	6.77±5.33		0.0503206	0.00765345	5.40477e-11	0.00295675	3-Methylhistidine
4-Acetylbutyrate	1.25±0.86	1.26±0.84	-0.0189674	0.0186344	0.308767	0.703504	1.23±0.82	1.23±0.85	1.28±0.88	1.22±0.86	0.000437703	0.00155722	0.778665	0.549532		1.02±0.81	1.16±0.81	1.31±0.83	1.32±0.85		0.00926615	0.00129967	1.16147e-12	1.83137e-10	4-Acetylbutyrate
4-Methyl-2-Oxopentanoate	59.12±14.32	45.2±10.05	14.0674	0.262547	1e-300	2.89885e-273	66.3±15.26	61.93±14.63	59.12±14.52	56.34±12.92	-0.333329	0.0252779	7.5468e-39	1.07249e-40		48.27±10.33	46.51±10.46	45.05±9.88	43.92±9.73		-0.147185	0.0154662	2.7941e-21	1.35851e-33	4-Methyl-2-Oxopentanoate
5-Oxoproline	26.8±7.57	26.47±8.29	0.276864	0.174319	0.112264	0.0242045	26.05±6.79	26.27±6.68	26.88±7.24	27.1±8.35	0.0391323	0.0136447	0.00415449	0.0357709		24.77±13.36	25.1±6.2	26.81±7.6	27.18±7.91		0.0976911	0.012795	2.72115e-14	7.38457e-12	5-Oxoproline
Alanine	387.08±88.01	325.84±75.76	61.2485	1.78766	6.04335e-241	6.0285e-84	392.41±89.16	391.96±91.07	386.1±88.06	384.95±86.39	-0.404779	0.158739	0.0108127	0.00624229		323.78±84.52	325.18±76.6	321.61±75.5	331.74±72.73		0.295003	0.11765	0.012194	0.21583	Alanine
Alpha-Aminoadipate	1.16±1.42	0.89±0.87	0.267617	0.0251265	2.54272e-26	3.64709e-13	1.14±0.45	1.13±0.41	1.19±1.94	1.15±1.14	0.00109471	0.0025576	0.668658	0.48437		0.73±0.4	0.8±0.39	0.92±1	0.94±0.94		0.00660448	0.00134337	9.12068e-07	0.0152759	Alpha-Aminoadipate
Arginine	90.96±16.66	82.27±15.84	8.60734	0.354767	9.633e-126	1.28858e-68	91.04±15.46	90.83±16.29	91.29±16.47	90.65±17.26	0.00538492	0.0300707	0.857888	0.473716		76.14±19.04	81.35±16.32	82.89±14.52	83.66±15.72		0.215365	0.0244057	1.53214e-18	1.2236e-16	Arginine
Asparagine	50.02±7.98	45.66±7.47	4.37959	0.169011	1.66853e-142	1.08609e-75	50.05±8.04	50.28±7.87	50.04±8.09	49.89±7.9	-0.0044289	0.0144116	0.75862	0.981308		46.15±7.81	46.74±7.97	45.24±7.02	45.51±7.62		-0.0385349	0.0115982	0.000899052	0.860215	Asparagine
Aspartate	4.34±2.91	4.1±10.13	0.227161	0.170741	0.183408	0.469056	4.22±2.66	4.34±2.57	4.34±2.36	4.38±3.55	0.00393723	0.00525278	0.453572	0.614301		3.6±4.16	3.61±2.2	4.25±13.17	4.3±9.32		0.0230489	0.01574	0.143166	0.294739	Aspartate
Asymmetric Dimethylarginine	0.46±0.25	0.44±0.24	0.0243541	0.00533562	5.07957e-06	0.091202	0.41±0.26	0.45±0.25	0.47±0.24	0.47±0.25	0.00156036	0.000445411	0.00046508	0.000158905		0.39±0.24	0.42±0.23	0.44±0.24	0.45±0.24		0.0019446	0.000373242	1.96993e-07	1.24084e-06	Asymmetric Dimethylarginine
Azelate	1.14±0.77	1.13±0.61	0.00673965	0.0150367	0.654011	0.271499	1.2±1.01	1.08±0.56	1.11±0.63	1.18±0.91	0.00106606	0.0013957	0.445025	0.845053		1.11±0.71	1.09±0.57	1.13±0.6	1.15±0.59		0.00217937	0.000939936	0.020458	0.0260866	Azelate
Beta-Alanine	2.99±0.95	2.32±0.86	0.676719	0.01968	1.43136e-242	1.54256e-133	3.28±0.99	3.09±0.95	2.95±0.96	2.93±0.9	-0.0111009	0.00169922	7.31456e-11	2.25479e-12		2.43±0.74	2.27±0.76	2.31±0.89	2.32±0.89		-0.00271222	0.00133274	0.0419006	0.00191519	Beta-Alanine
Betaine	61.47±17.36	51.32±14.22	10.0057	0.342026	3.00659e-179	1.46795e-92	57.33±15.75	60.51±15.96	61.92±17.16	62.32±18.31	0.140595	0.0312564	7.06251e-06	1.49528e-08		45.73±11.66	47.31±12.34	53.16±14.56	52.54±14.5		0.249896	0.0217844	4.64613e-30	1.71026e-34	Betaine
Carnitine	67.54±12.81	60.61±11.08	6.8887	0.26043	3.58603e-148	8.0426e-34	67.84±10.51	69.21±12.7	68.32±13.25	65.97±12.69	-0.117229	0.0230388	3.78891e-07	4.39203e-05		53.91±10.72	59.85±10.24	62.04±10.72	61.13±11.27		0.192236	0.0169807	2.49658e-29	4.42629e-14	Carnitine
Choline	16.91±3.85	13.92±3.07	2.94952	0.0746448	1e-300	5.17074e-117	15.31±3.24	16.52±3.42	17.04±3.78	17.3±4.11	0.0596655	0.00688316	6.41539e-18	8.94015e-09		12.92±2.62	13.45±2.88	13.86±3.08	14.49±3.15		0.0552938	0.00470612	1.97169e-31	2.85236e-15	Choline
Cis-Aconitate	5.22±1.48	5.1±1.42	0.10271	0.030892	0.000888641	0.0356	4.72±1.36	4.95±1.32	5.24±1.49	5.44±1.51	0.0249041	0.00264409	7.73059e-21	5.2226e-09		4.14±1.25	4.64±1.27	5.19±1.36	5.46±1.42		0.0444897	0.00210503	9.51955e-95	7.23658e-41	Cis-Aconitate
Citraconate	0.22±0.25	0.21±0.29	0.00231772	0.00600225	0.699402	0.893055	0.24±0.37	0.21±0.21	0.21±0.21	0.22±0.27	-0.000457713	0.000451258	0.310502	0.330113		0.22±0.21	0.22±0.22	0.22±0.36	0.21±0.25		-0.00028756	0.000452445	0.525088	0.27104	Citraconate
Citrate	93.34±31.93	102.71±34.17	-9.76182	0.718608	1.35952e-41	0.00859551	86.2±28.22	87.8±27.99	91.36±30.51	99.3±34.6	0.484392	0.0570964	3.09307e-17	1.46609e-08		88.75±24.42	94.51±28.13	104.87±35.32	107.79±35.91		0.655743	0.052223	1.37371e-35	6.98545e-24	Citrate
Citrulline	44.23±11.61	41.8±10.66	2.24484	0.237032	3.5471e-21	4.22778e-18	39.44±8.21	41.27±9.04	44.2±12.9	46.55±11.13	0.274905	0.0204654	3.24935e-40	3.2241e-17		35.96±9.07	39.6±9.25	42.12±8.78	44.07±12.73		0.27124	0.0160814	5.33427e-62	3.36728e-36	Citrulline
Creatine	32.08±14.99	43.79±15.17	-11.8726	0.327501	1.62792e-267	8.60898e-163	29.53±13	31.2±14.18	32.72±15.1	32.35±15.55	0.0961298	0.0270178	0.000378279	7.05698e-06		34.74±13.43	41.02±14.19	44.85±14.49	46.34±15.73		0.349964	0.0230103	5.11054e-51	4.15307e-37	Creatine
Creatinine	71.24±17.35	53.77±12.58	17.4675	0.327022	1e-300	1e-300	72.45±10.6	70.93±11.51	70.14±13.71	72.26±23	0.0122727	0.0313183	0.695177	2.95742e-10		54.04±13.08	53.98±14.87	53.41±12.66	54.02±11.13		0.0082705	0.0195531	0.672332	6.45996e-09	Creatinine
Cysteine S-Sulfate	0.88±0.51	0.82±0.48	0.0533258	0.0108721	9.52687e-07	0.000152317	0.78±0.47	0.83±0.48	0.9±0.52	0.9±0.52	0.00382724	0.000925495	3.62163e-05	0.00155871		0.69±0.42	0.74±0.46	0.86±0.5	0.85±0.48		0.00625141	0.000747185	7.7536e-17	4.6076e-09	Cysteine S-Sulfate
Cysteine-Glutathione Disulphide -Divalent	1.42±0.91	1.57±0.75	-0.149783	0.0181125	1.54954e-16	0.00112876	1.57±1.05	1.45±0.75	1.38±0.86	1.43±0.99	-0.00388916	0.00164961	0.0184432	0.00255408		1.67±0.65	1.57±0.63	1.58±0.87	1.54±0.66		-0.00319899	0.00115973	0.00583148	0.251958	Cysteine-Glutathione Disulphide -Divalent
Cystine	59.21±9.53	57.68±10.04	1.25242	0.199679	3.73654e-10	6.87595e-05	54±7.82	56.82±8.28	59.23±9.56	61.33±9.65	0.257432	0.0166834	3.93051e-52	2.71562e-35		47.21±8.01	52.93±8.21	58.51±9.08	61.82±9.45		0.500828	0.013763	2.32787e-255	2.21713e-146	Cystine
Decanoate	5.16±2.9	5.33±2.86	-0.200796	0.0624387	0.00130529	0.375308	4.27±2.46	4.8±2.79	5.19±2.85	5.47±3.04	0.0402096	0.00520219	1.37785e-14	2.03237e-11		4.2±2.05	4.64±2.29	5.5±2.9	5.75±3.09		0.0536007	0.00437332	5.17748e-34	4.85879e-25	Decanoate
Ethanolamine Phosphate	1.25±1.06	1.49±1.1	-0.243667	0.0238486	2.30353e-24	1.57249e-05	1.25±1.08	1.21±1.08	1.24±1.06	1.28±1.05	0.00222301	0.0019206	0.24716	0.336187		1.43±1.1	1.55±1.09	1.47±1.12	1.51±1.1		0.00115603	0.00171693	0.500782	0.196405	Ethanolamine Phosphate
Fumarate	1.61±0.67	1.53±0.63	0.0747257	0.0141464	1.30744e-07	0.000250838	1.45±0.53	1.52±0.57	1.63±0.69	1.67±0.7	0.0076438	0.00120274	2.32917e-10	0.000371753		1.45±0.59	1.43±0.66	1.53±0.61	1.61±0.64		0.00638918	0.000973691	5.89573e-11	4.31659e-06	Fumarate
Gamma-Butyrobetaine	1.57±0.39	1.25±0.3	0.3184	0.00750202	1e-300	2.75224e-224	1.55±0.39	1.54±0.38	1.56±0.38	1.59±0.4	0.00163669	0.000700748	0.0195624	0.982311		1.21±0.3	1.21±0.28	1.25±0.29	1.27±0.32		0.00231288	0.00046498	6.78976e-07	0.0019798	Gamma-Butyrobetaine
Glucuronate	3.59±1.71	3.13±1.62	0.439619	0.0357106	1.57301e-34	7.86301e-10	2.9±1.12	3.19±1.28	3.65±1.59	3.86±1.99	0.033979	0.00303252	1.0943e-28	6.22076e-12		2.47±1.16	2.76±1.85	3.12±1.65	3.5±1.49		0.037534	0.00246059	2.65215e-51	4.54078e-23	Glucuronate
Glutamate	41.29±18.22	30.22±17.71	11.0413	0.393645	1.44132e-165	3.36927e-30	44.07±21.62	43.86±18.79	41.69±17.69	39.2±17.46	-0.214503	0.0327091	6.20034e-11	1.25954e-05		23.9±12.48	28.77±14.19	30.8±14.17	31.95±23		0.237121	0.0273063	5.2233e-18	1.37696e-07	Glutamate
Glutamine	637.11±85.25	621.23±76.7	14.9203	1.7463	1.52493e-17	4.5826e-38	630.57±73.31	635.91±83.68	633.38±87.22	643.03±86.02	0.511843	0.153666	0.000874074	8.34808e-08		568.87±79.75	599.87±79.23	632.15±70.81	632.7±73.23		2.06583	0.115278	1.69637e-69	2.67206e-61	Glutamine
Glutarate	4.71±2.18	4.74±2.36	-0.046953	0.0498581	0.346357	0.874138	4.29±1.89	4.44±2.02	4.67±2.04	4.94±2.42	0.0258344	0.0039202	5.0079e-11	0.00229588		4.19±1.64	4.52±1.94	4.72±2.22	5.01±2.8		0.0268021	0.00365182	2.51965e-13	1.45634e-09	Glutarate
Glycerophosphate	2.8±1.32	2.76±1.28	0.0310879	0.0284472	0.2745	0.444726	2.9±1.19	2.77±1.12	2.81±1.5	2.77±1.21	-0.00225851	0.00238108	0.342925	0.526004		2.75±1.38	2.74±1.81	2.72±1.06	2.84±1.19		0.00356222	0.00198474	0.0727492	0.539137	Glycerophosphate
Glycerophosphorylcholine	5.62±2.42	5.1±2.13	0.525891	0.0497282	5.64494e-26	1.32971e-19	5.66±2.2	5.97±2.22	5.73±2.5	5.35±2.44	-0.0197446	0.00436215	6.18737e-06	0.000131274		5.04±1.8	5.1±1.86	5.21±2.2	4.98±2.25		-0.00230413	0.0033165	0.487248	0.236242	Glycerophosphorylcholine
Glycine	215.85±48.92	251±81.29	-35.1871	1.50827	1.06648e-116	4.72041e-43	224.53±48.71	218.9±50.05	214.33±48.35	214.27±48.89	-0.257121	0.0882114	0.00357994	0.00133688		237.47±69.46	250.85±80.36	254.15±83.62	251.13±81.65		0.28572	0.126249	0.023672	6.38496e-05	Glycine
Guanidinoacetate	3.22±0.76	2.41±0.62	0.813319	0.0150066	1e-300	1.57571e-285	3.18±0.75	3.27±0.75	3.24±0.74	3.18±0.78	-0.00169628	0.00136798	0.215057	0.527136		2.52±0.79	2.41±0.62	2.39±0.58	2.39±0.61		-0.00340909	0.00095968	0.00038563	0.571958	Guanidinoacetate
Guanidinosuccinate	0.29±0.6	0.38±0.38	-0.0919147	0.0106829	9.1016e-18	0.000719277	0.2±0.21	0.23±0.23	0.28±0.27	0.36±0.92	0.00539474	0.00107662	5.66976e-07	0.00666015		0.25±0.25	0.33±0.51	0.39±0.35	0.42±0.36		0.00560163	0.000583688	1.304e-21	4.08282e-11	Guanidinosuccinate
Heptanoate	1.08±0.85	1.1±0.85	-0.0309062	0.0186245	0.0970654	0.951782	0.98±0.85	1.07±0.85	1.09±0.86	1.09±0.84	0.00293315	0.0015382	0.0566145	0.0791306		0.88±0.83	1±0.87	1.18±0.85	1.13±0.83		0.00833761	0.00131359	2.40183e-10	5.87031e-06	Heptanoate
Hexanoate	7.32±2.79	7.24±2.79	0.0672729	0.0609276	0.269562	0.0385656	6.95±2.55	7.09±2.94	7.4±2.89	7.43±2.67	0.0171534	0.00503449	0.000663253	0.000335511		6.44±3.37	6.7±2.9	7.44±2.7	7.47±2.58		0.0377042	0.00429435	2.26154e-18	1.27239e-09	Hexanoate
Hippurate	4.02±5.16	4.79±5.42	-0.81774	0.115592	1.62154e-12	0.00182568	2.61±3.39	3.55±4.06	3.82±4.49	4.74±6.33	0.0653884	0.00925905	1.94487e-12	1.07873e-08		3.43±3.33	4.11±5.51	4.87±4.89	5.39±6.28		0.0688175	0.00835513	2.2809e-16	1.37058e-10	Hippurate
Histidine	79.58±14.01	72.77±14.39	6.87507	0.311431	4.98756e-105	7.30361e-36	82.2±9.9	81.44±10.37	79.69±18.38	78.11±10	-0.163014	0.0251572	1.03749e-10	5.88249e-07		72.19±10.19	74.13±9.72	73.11±18.64	71.91±10.91		-0.0549376	0.0223458	0.0139875	0.188552	Histidine
Homovanillate	2.74±1.64	1.96±1.38	0.773601	0.0328652	1.06342e-118	2.20458e-51	2.42±1.45	2.67±1.55	2.8±1.61	2.79±1.74	0.00898678	0.00296014	0.00241441	0.261533		1.74±1.24	1.87±1.28	1.97±1.42	2.06±1.4		0.0115237	0.00213208	6.80865e-08	0.000903093	Homovanillate
Hydroxyproline	10.34±3.81	8.3±3	2.03847	0.0742793	7.13049e-159	1.18778e-53	10.87±4.26	10.29±3.45	10.38±3.97	10.2±3.66	-0.0174001	0.00687436	0.0114092	8.03808e-05		8.25±3.16	8.34±3.41	8.26±2.72	8.36±3.07		0.00519461	0.00465635	0.264652	0.256134	Hydroxyproline
Hypoxanthine	0.82±0.93	0.75±0.97	0.0648942	0.0208062	0.0018209	0.0311224	0.69±1.01	0.74±0.9	0.8±0.89	0.89±0.96	0.00666589	0.0016762	7.11668e-05	0.000433052		0.49±0.7	0.55±0.67	0.76±0.86	0.9±1.22		0.0144498	0.00149566	7.06737e-22	4.04459e-11	Hypoxanthine
Indole-3-acetate	5.06±3.74	4.68±3.53	0.382721	0.0794889	1.49941e-06	8.51801e-06	4.99±3.46	5.02±3.39	5.28±3.87	4.84±3.77	-0.00787	0.00674201	0.24316	0.322403		4.37±2.71	4.61±3.18	4.91±3.82	4.51±3.51		-0.00121387	0.00548324	0.824807	0.317275	Indole-3-acetate
Isethionate	2.2±1.04	2.16±0.83	0.0232021	0.0201253	0.248991	0.239508	1.9±0.58	2.07±0.62	2.2±0.72	2.31±1.45	0.0134542	0.00187182	7.90762e-13	4.94659e-05		1.75±0.67	1.99±1.04	2.21±0.76	2.3±0.78		0.0183079	0.00125385	3.01735e-47	3.67041e-23	Isethionate
Isocitrate	6.37±2.59	5.96±5.41	0.383465	0.0957877	6.30079e-05	0.19466	5.98±2.23	6.11±2.55	6.32±2.6	6.61±2.64	0.022044	0.00465474	2.26243e-06	0.13744		5.18±2.27	5.62±2.23	5.87±2.29	6.44±8.67		0.0414484	0.00837725	7.77355e-07	0.00551706	Isocitrate
Isoleucine	67.41±14.7	51.35±10.97	16.082	0.280251	1e-300	1e-300	71.55±15.74	67.58±15.22	66.89±14.78	66.96±14	-0.109257	0.0264731	3.75321e-05	0.000121461		51.23±10.19	51.27±10.1	50.73±10.96	52.15±11.53		0.0375149	0.0170439	0.02778	0.00715956	Isoleucine
Kynurenine	1.71±0.57	1.5±0.56	0.212785	0.0123856	4.7892e-65	6.90015e-35	1.67±0.58	1.68±0.56	1.7±0.59	1.75±0.55	0.00340484	0.00103164	0.000974491	0.140875		1.44±0.55	1.44±0.57	1.52±0.57	1.52±0.55		0.0028535	0.000868071	0.00101949	0.573475	Kynurenine
Lactate	750.03±240.67	630.87±204.97	118.298	4.85705	1.1361e-126	2.07977e-56	761.62±251.61	742.95±231.33	740.14±234.27	760.68±248.07	0.118294	0.434478	0.785431	0.117803		605.5±195.34	609.31±186.58	617.34±199.76	663.96±217.4		2.10831	0.317013	3.25702e-11	0.084375	Lactate
Leucine	131.73±23.15	103.01±18.63	28.6921	0.455739	1e-300	1e-300	137.8±23.59	134.05±23.1	131.09±23.35	130.09±22.57	-0.236148	0.041608	1.4871e-08	0.000161308		97±17.44	101.37±17.34	103.74±18.52	104.58±19.27		0.23704	0.0287405	2.08223e-16	0.000162287	Leucine
Lysine	196.82±33.48	176.12±31.07	20.465	0.702588	8.58697e-178	3.74919e-123	200.16±28.27	197.55±33.7	195.63±33.6	197.01±34.33	-0.059591	0.0604409	0.324227	0.299677		158.42±32.27	172.86±30.6	178.25±29.67	180.04±30.79		0.641373	0.0473623	5.25467e-41	1.79338e-28	Lysine
Malate	6.39±2.12	5.78±2.35	0.592843	0.0490672	2.47243e-33	3.49533e-15	5.79±2.34	5.99±2.08	6.37±2	6.72±2.15	0.0334885	0.00378551	1.36371e-18	0.00061765		5.46±1.49	5.49±3.17	5.64±1.74	6.16±2.68		0.0260743	0.00363908	8.99749e-13	8.73583e-06	Malate
Malonate	2.43±1.67	2.55±1.69	-0.112476	0.0366831	0.00217518	0.00885601	2.87±1.68	2.49±1.55	2.44±1.65	2.28±1.71	-0.0176265	0.00299758	4.45397e-09	2.22788e-08		3.04±1.73	2.71±1.68	2.49±1.68	2.42±1.67		-0.0209701	0.00261134	1.22071e-15	1.07995e-11	Malonate
Methionine	23.06±6.94	19.15±5.6	3.90935	0.13675	1.267e-171	1.51113e-80	23.67±5.95	22.71±6.75	23.11±6.89	22.99±7.26	-0.0068443	0.0125216	0.584686	0.546129		19.22±5.35	19.46±5.16	19.03±5.45	19.13±6.01		-0.00727704	0.00869875	0.402882	0.455571	Methionine
Mucate	6.76±2.27	8.57±2.27	-1.81695	0.0497686	5.22137e-271	2.24563e-74	6.76±2.14	6.7±2.15	6.75±2.27	6.79±2.35	0.00240123	0.00409524	0.557678	0.0513245		8.01±2.19	8.48±2.43	8.65±2.23	8.67±2.25		0.0186526	0.00352006	1.21861e-07	2.17533e-10	Mucate
N,N-Dimethylglycine	5.84±10.19	4.72±6.45	1.09555	0.182738	2.11612e-09	0.00010609	6.19±15.4	5.41±2.08	5.7±8.63	6.08±12.02	0.0105623	0.0183907	0.565782	0.381684		4.11±1.44	4.21±1.57	4.67±1.8	5.19±10.77		0.0431315	0.0100076	1.66721e-05	0.00138347	N,N-Dimethylglycine
N-Acetylaspartate	0.65±0.24	0.67±0.23	-0.030465	0.00517763	4.15877e-09	0.000412316	0.58±0.22	0.6±0.19	0.65±0.21	0.67±0.29	0.00370841	0.000436891	2.97969e-17	5.75126e-10		0.61±0.19	0.63±0.19	0.68±0.22	0.7±0.27		0.00351785	0.000358834	1.79226e-22	8.10465e-14	N-Acetylaspartate
O-Acetylcarnitine	1.6±1.46	1.27±1.25	0.326249	0.0295851	4.38444e-28	6.7243e-07	1.55±1.4	1.57±1.43	1.63±1.56	1.6±1.37	0.00079907	0.00263598	0.761801	0.228115		1.12±1.1	1.25±1.08	1.26±1.3	1.34±1.3		0.00636618	0.00194228	0.0010543	0.187555	O-Acetylcarnitine
Octanoate	1.88±0.95	1.91±0.94	-0.0417138	0.0207366	0.044294	0.412744	1.72±0.84	1.83±0.89	1.9±0.98	1.9±0.98	0.00500022	0.00172032	0.00367564	0.0187598		1.69±0.87	1.77±0.91	1.98±0.93	1.95±0.97		0.00893187	0.00145781	9.69861e-10	1.46495e-05	Octanoate
Ornithine	40.75±9.86	37.26±15.79	3.36311	0.293162	3.06564e-30	1.341e-19	39.84±8.84	39.79±8.68	40.49±9.5	41.61±10.78	0.0861173	0.0177361	1.24976e-06	3.10004e-05		31.39±9.76	35.03±8.69	37.88±19.34	39.18±14.42		0.253098	0.0242549	3.25346e-25	3.50774e-18	Ornithine
Pelargonate	3.14±0.97	3.15±0.99	-0.0128936	0.0213984	0.546826	0.946559	3.03±0.87	3.11±1.02	3.16±0.97	3.15±0.96	0.00350137	0.00174444	0.0448046	0.0718876		2.94±0.92	3.04±1	3.19±0.99	3.2±0.98		0.00890741	0.00152536	5.58969e-09	1.40963e-05	Pelargonate
Phenylalanine	59.21±9.65	52.24±8.86	6.879	0.200531	1.70334e-241	5.13424e-104	58.13±10.82	57.8±8.5	59.12±9.9	60.12±9.45	0.0916379	0.0173588	1.37219e-07	4.98645e-07		49.36±8.22	50.73±7.37	51.99±8.85	54.04±9.28		0.162483	0.0135537	1.23716e-32	2.41444e-17	Phenylalanine
Pipecolate	2.11±3.12	1.32±1.2	0.78629	0.0497421	1.73421e-55	1.49191e-08	1.53±0.78	1.87±2.25	2.3±4.45	2.15±1.71	0.0199488	0.00562104	0.00039149	0.0025634		1.18±0.66	1.28±1.5	1.36±1.35	1.33±0.96		0.00502508	0.00186937	0.00721131	0.000490611	Pipecolate
Proline	155.23±47.99	119.96±37.02	35.405	0.926983	1.76304e-294	2.28647e-122	162.98±47.14	158.62±49.42	154.09±49.34	153.32±45.91	-0.312302	0.0864829	0.000308839	7.67733e-05		123.96±38.27	120.15±33.63	119±38.01	119.88±36.91		-0.0909777	0.0575157	0.113766	2.8703e-06	Proline
Proline Betaine	3.27±4.45	3.95±4.89	-0.71802	0.102565	2.74345e-12	0.010183	2.24±2.54	2.74±3.22	3.2±4.71	3.78±4.84	0.0516615	0.00798494	1.10726e-10	2.71358e-05		3.22±4.31	3.45±4.55	3.88±4.65	4.47±5.4		0.0494153	0.00756292	7.09519e-11	1.56721e-05	Proline Betaine
Pyruvate	64.06±23.41	60.55±19.7	3.6042	0.469681	1.8578e-14	0.510828	67.2±25.17	65.27±23.83	64.55±23.17	62.34±22.98	-0.182716	0.0421621	1.50498e-05	2.21109e-06		62.97±18.81	61.43±19.03	59.92±19.65	60.21±20.24		-0.0942082	0.0305773	0.00207523	5.34851e-11	Pyruvate
Quinate	0.74±1.35	0.95±1.28	-0.203089	0.0286422	1.44387e-12	1.11534e-18	0.82±1.3	0.8±1.09	0.76±1.2	0.68±1.57	-0.00832923	0.00242502	0.000599627	0.000297754		1.02±1.63	1.21±1.48	0.99±1.19	0.77±1.13		-0.0118999	0.00197878	1.95159e-09	1.43658e-05	Quinate
Sarcosine	2.98±1.6	2.47±1.45	0.504282	0.0332521	2.84486e-51	4.00903e-17	2.99±1.47	2.93±1.51	3.01±1.65	2.97±1.6	2.48549e-05	0.00288302	0.993122	0.547603		2.25±1.18	2.31±1.39	2.51±1.54	2.57±1.42		0.0108346	0.0022444	1.42771e-06	6.07926e-05	Sarcosine
Serine	114.98±22.01	121.36±41.91	-6.30767	0.75603	8.38203e-17	0.00199892	118.14±21.03	115.26±21.27	114.24±22.06	114.92±22.41	-0.0811649	0.0397065	0.0410113	0.221314		126.21±28.12	121.43±24.54	120.38±48.05	121.14±43.5		-0.140985	0.0650984	0.0303831	0.676024	Serine
Succinate	9.24±2.84	9.35±2.56	-0.131586	0.0586309	0.0248379	0.290655	8.67±2.19	8.79±2.13	9.31±2.65	9.48±3.34	0.0320364	0.00510728	3.95115e-10	0.000352002		8.58±2.2	8.96±2.8	9.47±2.6	9.6±2.43		0.0352335	0.00394305	5.73162e-19	5.75865e-15	Succinate
Symmetric Dimethylarginine	0.52±0.28	0.46±0.26	0.0594458	0.00598336	3.92313e-23	6.82331e-14	0.5±0.28	0.52±0.26	0.53±0.27	0.52±0.31	0.000537386	0.000512562	0.294508	0.839151		0.44±0.25	0.44±0.26	0.47±0.26	0.47±0.27		0.00165961	0.000408856	5.00603e-05	0.132474	Symmetric Dimethylarginine
Taurine	74.1±19.23	77.2±21.94	-3.25506	0.45346	7.6599e-13	1.80682e-05	73.16±16.87	74.13±18.27	73.69±18.49	74.74±20.8	0.0512408	0.0347004	0.13985	0.461477		67.68±15.63	73.97±18.42	79.05±19.24	79.15±26.62		0.362796	0.0336814	9.68838e-27	7.10953e-15	Taurine
Terephthalate	0.62±0.22	0.65±0.24	-0.021763	0.00511962	2.15217e-05	0.248376	0.64±0.24	0.63±0.23	0.62±0.22	0.62±0.23	-0.00066137	0.000405448	0.102931	0.0927478		0.65±0.22	0.63±0.24	0.65±0.24	0.64±0.24		8.76651e-05	0.000373036	0.814216	0.687816	Terephthalate
Threonate	26.53±7.48	31.4±7.73	-4.91699	0.166636	3.51687e-182	1.78072e-49	25.83±6.62	25.77±6.68	26.51±7.5	27.03±7.91	0.0518863	0.0134845	0.000121144	0.0056165		29.3±8.1	30.54±8.04	31.75±7.54	31.97±7.58		0.0848254	0.011949	1.44743e-12	1.22599e-08	Threonate
Threonine	141.83±31.89	125.97±27.92	16.0355	0.651047	2.11921e-129	1.53329e-38	142.51±26.82	143.74±31.7	143.16±33.29	139.51±31.41	-0.152328	0.0575235	0.00812829	0.0163748		131.77±34.88	131.86±29.76	124.64±26.36	123.24±26.01		-0.336244	0.0431112	7.62152e-15	2.03674e-12	Threonine
Trans-Aconitate	0.4±0.27	0.31±0.24	0.094139	0.00545066	1.04653e-65	2.55965e-32	0.35±0.25	0.37±0.23	0.41±0.25	0.42±0.29	0.00230068	0.000478097	1.5518e-06	0.0574739		0.23±0.19	0.28±0.25	0.32±0.23	0.33±0.24		0.00307801	0.000363929	3.60682e-17	3.04825e-08	Trans-Aconitate
Triethanolamine	1.29±1.77	1.38±1.99	-0.0869473	0.0415419	0.0363786	0.178589	1.28±1.78	1.24±1.61	1.33±1.74	1.28±1.87	0.00108567	0.00320158	0.734549	0.725332		1.74±2.96	1.4±2.1	1.36±1.86	1.31±1.72		-0.0123789	0.00308095	5.96516e-05	5.52246e-06	Triethanolamine
Trigonelline	0.47±0.81	0.47±0.7	0.00789399	0.016495	0.632258	0.000348929	0.44±0.79	0.54±0.76	0.49±0.74	0.44±0.89	-0.00252181	0.00145977	0.0841539	0.0227136		0.46±0.8	0.52±0.79	0.48±0.67	0.43±0.67		-0.0017006	0.00109127	0.119214	0.681586	Trigonelline
Trimethylamine N-oxide	8.35±11.83	7.35±10.37	0.916263	0.241085	0.000145375	0.463676	5.96±7.93	6.7±8.91	8.4±11.91	9.52±13.27	0.136892	0.0212343	1.28781e-10	0.000121218		5.3±7.9	6.06±8.25	7.3±10.6	8.58±11.38		0.115677	0.0160294	6.19672e-13	1.37247e-07	Trimethylamine N-oxide
Tryptophan	54.06±9.1	45.94±7.61	8.19997	0.180668	1e-300	1.34326e-185	58.06±9.45	55.45±9.22	54.01±9.04	52.64±8.69	-0.172305	0.0161892	4.39423e-26	2.51406e-12		47.88±8.01	46.81±7.51	45.64±7.47	45.36±7.58		-0.0834959	0.0117596	1.43408e-12	2.53834e-10	Tryptophan
Tyrosine	68.22±12.7	59.09±11.78	9.00229	0.265004	3.78749e-237	1.71995e-69	65.85±11.46	66.76±11.79	68.18±12.87	69.39±13	0.125858	0.0228292	3.76376e-08	4.49997e-16		54.53±11.19	56.98±10.65	59.01±11.56	61.42±12.14		0.231552	0.0179898	2.80906e-37	5.95084e-28	Tyrosine
Uric acid	300.27±70.44	233.52±56.66	66.8726	1.38623	1e-300	9.75707e-205	316.23±65.45	312.39±70.53	301.71±71.82	290.25±68.53	-1.08289	0.125937	1.16634e-17	1.39396e-20		216.91±51.01	234.41±55.18	235.05±55.98	235.96±58.87		0.491314	0.0877461	2.27638e-08	0.449662	Uric acid
Uridine	23.86±6.57	23.68±6.52	0.140207	0.142856	0.326395	0.0024676	22.71±6.08	23.84±6.36	23.71±6.42	24.3±6.88	0.0456354	0.0118409	0.00011813	0.0100404		21.55±4.62	22.35±5.34	24.16±7.13	24.3±6.5		0.0892186	0.010045	9.22837e-19	2.36532e-11	Uridine
Valine	240.22±39.93	202.08±34.67	37.9799	0.812914	1e-300	1.33076e-244	247.63±39.25	240.6±38.48	239.19±40.6	239.48±39.81	-0.190092	0.0720187	0.00833756	0.225059		189.9±33.2	196.43±31.99	203.15±33.6	206.8±36.34		0.566199	0.0532305	4.00448e-26	8.82486e-07	Valine
SD: standard deviation, SE: standard error
*Confounders are following; smoking and alcohol drinking habit, history of any ischemic heart disease, stroke and cancer, and current disease status including hypertension, diabetes, dyslipidemia and impaired kidney function. Hypertension was defined as systolic blood pressure ≥ 140 mmHg and/or diastolic blood pressure ≥ 90 mmHg and/or currently on antihypertensive therapy; impaired glucose toler…
